# Supplementary material for: Genomic dissection of the microevolution of Australian epidemic Bordetella pertussis
Source: Emerg Microbes Infect. 2022 Jun 1;11(1):1460–73. doi: 10.1080/22221751.2022.2077129 (PMC9176669; doi:10.1080/22221751.2022.2077129)
Supplement: Supplemental Material [file TEMI_A_2077129_SM8007.zip]

Archive with 2 entries (2 files):
- TEMI2077129_1709_AU_Correction.xlsx
- Supplementary_Figure_1.pdf
